# Supplementary material for: A Systematic Study of the Temperature Dependence of the Dielectric Function of GaSe Uniaxial Crystals from 27 to 300 K
Source: Nanomaterials (Basel). 2024 May 10;14(10):839. doi: 10.3390/nano14100839 (PMC11124486; doi:10.3390/nano14100839)
Supplement: Supplementary file 1 [file nanomaterials-14-00839-s001.zip]

Archive with 1 entries (1 files):
- nanomaterials-2992154-supplementary.pdf
